# Supplementary material for: Optimizing in vitro osteoclastogenesis: bone marrow-derived macrophages differentiation and cell density as critical determinants
Source: PeerJ. 2026 Mar 25;14:e20995. doi: 10.7717/peerj.20995 (PMC13032752; doi:10.7717/peerj.20995)
Supplement: Supplemental Information 6 [file peerj-14-20995-s006.xlsx]

## Sheet: Figure 2
		Figure 2B
		0.28 × 106 cells/cm2	0.84 × 106 cells/cm2	1.4 × 106 cells/cm2	2.0 × 106 cells/cm2
		18	22	25	16
		16	24	27	12
		16	22	29	13
		15	20	23	15
		17	18	21	17
		19	19	23	19
		Figure 2C
		0.28 × 106 cells/cm2	0.84 × 106 cells/cm2	1.4 × 106 cells/cm2	2.0 × 106 cells/cm2
		2.26975	4.30677	7.66037	1.54848
		2.10217	3.36641	8.59219	1.5803
		2.42905	3.99102	6.90279	1.73681
		Figure 2E
	Trap	BMMs 0d	0.28 × 106 cells/cm2	0.84 × 106 cells/cm2	1.4 × 106 cells/cm2	2.0 × 106 cells/cm2
		0.999751	741.465	816.54	790.135	705.971
		1.00092	653.834	748.233	773.131	657.522
		0.999325	729.904	745.101	920.118	657.56
	Ctsk	BMMs 0d	0.28 × 106 cells/cm2	0.84 × 106 cells/cm2	1.4 × 106 cells/cm2	2.0 × 106 cells/cm2
		1.08336	6975.63	6863.54	8219.35	6355.56
		0.902234	7181.89	7340.41	8667.81	6574.61
		1.02307	7333.84	8154.63	8217.66	6521
	Mmp9	BMMs 0d	0.28 × 106 cells/cm2	0.84 × 106 cells/cm2	1.4 × 106 cells/cm2	2.0 × 106 cells/cm2
		0.982603	19.1371	20.9615	22.4721	18.1607
		0.994867	19.1387	23.294	24.7647	18.31
		1.02296	19.1008	22.2658	23.8006	18.5909
	Atp6v0d2	BMMs 0d	0.28 × 106 cells/cm2	0.84 × 106 cells/cm2	1.4 × 106 cells/cm2	2.0 × 106 cells/cm2
		1.12297	4105.77	4080.86	4673.8	3468.08
		0.986835	3733.64	3994.41	4600.17	4167.44
		0.902376	3492.88	3625.94	4380.63	3847.92
		Figure 2F
	TRAP	BMMs 0d	0.28 × 106 cells/cm2	0.84 × 106 cells/cm2	1.4 × 106 cells/cm2	2.0 × 106 cells/cm2
		1	2.74295	2.83212	3.68657	2.77937
		1.30731	2.62848	2.72959	3.43439	2.79751
		0.852807	2.69289	2.83458	3.84071	2.76712
	CTSK	BMMs 0d	0.28 × 106 cells/cm2	0.84 × 106 cells/cm2	1.4 × 106 cells/cm2	2.0 × 106 cells/cm2
		1	5.64934	6.20775	8.77014	5.41381
		1.09462	5.47388	6.23865	8.58308	5.59076
		0.337037	5.37024	6.14443	9.12307	5.33325
	MMP9	BMMs 0d	0.28 × 106 cells/cm2	0.84 × 106 cells/cm2	1.4 × 106 cells/cm2	2.0 × 106 cells/cm2
		1	5.91988	8.57515	14.9776	6.48339
		0.995333	5.82301	8.44847	14.812	6.37461
		0.948769	5.11453	8.10739	15.6205	6.33174
	ATP6V0D2	BMMs 0d	0.28 × 106 cells/cm2	0.84 × 106 cells/cm2	1.4 × 106 cells/cm2	2.0 × 106 cells/cm2
		1	3.19913	3.35363	6.52238	3.27019
		1.26906	3.24851	3.4326	6.37481	3.63186
		0.784006	2.92047	3.1276	6.65339	3.26759

## Sheet: Figure 3
		Figure 3B
		1.4 × 104 cells/cm2	2.2 × 104 cells/cm2	2.8 × 104 cells/cm2	5.6 × 104 cells/cm2	1.4 × 105 cells/cm2	2.2 × 105 cells/cm2
		20.587	45.451	50.782	90.59	34	8.793
		18.201	47.668	53.449	88.996	37.045	10.679
		16.902	43	57.892	92.929	39.11	6.846
		21.339	43.89	72.451	93.056	42.671	9.336
		24.469	45.893	55.803	85.02	36.777	9.246
		27.099	40.61	48.492	80.605	39.834	5.036
		Figure 3C
		1.4 × 104 cells/cm2	2.2 × 104 cells/cm2	2.8 × 104 cells/cm2	5.6 × 104 cells/cm2	1.4 × 105 cells/cm2	2.2 × 105 cells/cm2
		1.38932	1.88377	2.70734	2.77678	1.55447	0.40395
		1.55843	1.84996	2.07917	2.94232	1.72773	0.198351
		1.52459	2.2611	3.45378	3.61506	1.67975	0.237891
		Figure 3E
	Trap	BMDM 0d	1.4 × 104 cells/cm2	2.2 × 104 cells/cm2	2.8 × 104 cells/cm2	5.6 × 104 cells/cm2	1.4 × 105 cells/cm2	2.2 × 105 cells/cm2
		1.00307	8956.82	17068.2	25918.5	27682.9	10231.9	935.828
		0.997516	6605.68	17138.3	10547.2	27248.1	12158.8	932.178
		0.999423	7737.08	17006.2	23373.8	22430.5	8151.47	933.863
	Ctsk	BMDM 0d	1.4 × 104 cells/cm2	2.2 × 104 cells/cm2	2.8 × 104 cells/cm2	5.6 × 104 cells/cm2	1.4 × 105 cells/cm2	2.2 × 105 cells/cm2
		0.967602	955.476	1549.49	1619.8	2602.94	1667.59	264.413
		1.0117	911.113	1389.57	1426.98	2539.81	1403.96	253.428
		1.02154	958.869	1596.82	1664.62	2555.75	1532.52	255.771
	Mmp9	BMDM 0d	1.4 × 104 cells/cm2	2.2 × 104 cells/cm2	2.8 × 104 cells/cm2	5.6 × 104 cells/cm2	1.4 × 105 cells/cm2	2.2 × 105 cells/cm2
		0.968355	757.301	1360.68	1682.03	1827.36	1211.93	240.475
		1.06417	770.973	1554.85	1669.56	1886.95	1598.66	232.971
		0.97041	802.162	1419.99	1708.3	1882.24	1279.88	210.467
	Atp6v0d2	BMDM 0d	1.4 × 104 cells/cm2	2.2 × 104 cells/cm2	2.8 × 104 cells/cm2	5.6 × 104 cells/cm2	1.4 × 105 cells/cm2	2.2 × 105 cells/cm2
		0.912862	89.5083	105.442	87.7116	127.317	88.0757	32.1587
		1.12513	77.5427	84.3566	113.881	137.149	93.731	31.3576
		0.973628	78.4363	96.9955	104.362	132.404	84.5783	33.2076
		Figure 3F
	TRAP	BMDM 0d	1.4 × 104 cells/cm2	2.2 × 104 cells/cm2	2.8 × 104 cells/cm2	5.6 × 104 cells/cm2	1.4 × 105 cells/cm2	2.2 × 105 cells/cm2
		1	1.07423	2.38529	2.86788	3.79902	2.39187	2.1503
		1.1019	1.17445	2.34821	2.84695	3.75224	2.53636	2.41556
		0.838922	0.608684	1.99589	2.55658	3.85647	2.09618	1.82151
	CTSK	BMDM 0d	1.4 × 104 cells/cm2	2.2 × 104 cells/cm2	2.8 × 104 cells/cm2	5.6 × 104 cells/cm2	1.4 × 105 cells/cm2	2.2 × 105 cells/cm2
		1	1.78796	6.22513	7.3901	9.54751	5.72933	5.33528
		1.01321	1.70704	6.30609	7.60089	9.8367	5.88587	5.34157
		0.566256	1.02856	6.10328	7.6027	10.7794	5.71675	5.32824
	MMP9	BMDM 0d	1.4 × 104 cells/cm2	2.2 × 104 cells/cm2	2.8 × 104 cells/cm2	5.6 × 104 cells/cm2	1.4 × 105 cells/cm2	2.2 × 105 cells/cm2
		1	5.27725	12.589	14.4138	15.388	13.5448	6.7043
		1.06674	5.45485	12.5869	14.4683	15.2428	13.8305	6.98454
		1.0109	4.41144	12.1605	14.3227	16.2073	13.6123	6.84358
	ATP6V0D2	BMDM 0d	1.4 × 104 cells/cm2	2.2 × 104 cells/cm2	2.8 × 104 cells/cm2	5.6 × 104 cells/cm2	1.4 × 105 cells/cm2	2.2 × 105 cells/cm2
		1	2.87517	5.19252	6.08354	6.40793	5.08006	2.60854
		0.917368	2.88699	5.23122	6.07871	6.18741	5.02741	2.64956
		0.815012	2.28159	4.98655	6.02482	6.53493	4.80938	1.94861

## Sheet: Figure 4
		Figure 4B
		1.4 × 104 cells/cm2	2.2 × 104 cells/cm2	2.8 × 104 cells/cm2	5.6 × 104 cells/cm2	1.4 × 105 cells/cm2	2.2 × 105 cells/cm2
		19.923	41.023	45.327	85.427	34.621	7.321
		18.057	43.897	50.198	80.319	37.389	8.205
		16.211	39.318	52.614	82.674	39.854	9.568
		20.365	40.674	59.935	81.105	42.102	11.114
		22.502	42.985	51.249	87.302	36.507	6.279
		24.748	37.736	46.056	75.043	39.473	8.037
		Figure 4C
		1.4 × 104 cells/cm2	2.2 × 104 cells/cm2	2.8 × 104 cells/cm2	5.6 × 104 cells/cm2	1.4 × 105 cells/cm2	2.2 × 105 cells/cm2
		1.4612	2.8898	3.05161	3.87266	2.13802	0.802474
		1.27062	2.60469	3.2952	4.96363	1.9971	1.03203
		1.49104	2.77204	3.34579	3.70708	2.39561	0.461241
		Figure 4E
	Trap	BMDM 0d	1.4 × 104 cells/cm2	2.2 × 104 cells/cm2	2.8 × 104 cells/cm2	5.6 × 104 cells/cm2	1.4 × 105 cells/cm2	2.2 × 105 cells/cm2
		0.968	398.229	468.75	453.983	515.887	470.671	170.645
		1.012	419.447	473.911	480.84	499.229	408.432	164.769
		1.022	417.575	477.339	520.314	515.494	449.5	167.687
	Ctsk	BMDM 0d	1.4 × 104 cells/cm2	2.2 × 104 cells/cm2	2.8 × 104 cells/cm2	5.6 × 104 cells/cm2	1.4 × 105 cells/cm2	2.2 × 105 cells/cm2
		1.004	85.3	110.558	123.516	126.593	90.903	29.078
		0.976	90.836	99.482	107.196	129.165	97.533	33.176
		1.02	87.885	100.478	108.105	129.507	80	31.928
	Mmp9	BMDM 0d	1.4 × 104 cells/cm2	2.2 × 104 cells/cm2	2.8 × 104 cells/cm2	5.6 × 104 cells/cm2	1.4 × 105 cells/cm2	2.2 × 105 cells/cm2
		1.318	287.067	340.061	359.634	431.054	318.135	129.282
		1.345	285.217	348.342	327.074	447.147	341.366	130.869
		0.564	282.422	348.143	399.034	398.063	337.162	126.537
	Atp6v0d2	BMDM 0d	1.4 × 104 cells/cm2	2.2 × 104 cells/cm2	2.8 × 104 cells/cm2	5.6 × 104 cells/cm2	1.4 × 105 cells/cm2	2.2 × 105 cells/cm2
		0.952	14.816	14.877	16.421	17.156	14.247	11.221
		1.033	14.929	15.527	15.759	16.705	16.209	11.424
		1.017	15.204	15.728	15.476	18.361	16.09	11.513
		Figure 4F
	TRAP	BMDM 0d	1.4 × 104 cells/cm2	2.2 × 104 cells/cm2	2.8 × 104 cells/cm2	5.6 × 104 cells/cm2	1.4 × 105 cells/cm2	2.2 × 105 cells/cm2
		1	1.04461	2.36976	2.7737	3.12733	1.54581	0.765501
		0.894016	0.950861	2.33749	2.66647	3.10469	1.44935	0.738691
		0.88814	0.788864	2.25313	2.78959	3.09067	1.31489	0.500647
		BMDM 0d	1.4 × 104 cells/cm2	2.2 × 104 cells/cm2	2.8 × 104 cells/cm2	5.6 × 104 cells/cm2	1.4 × 105 cells/cm2	2.2 × 105 cells/cm2
	CTSK	1	1.52876	5.32334	5.30974	5.54286	3.79661	1.18798
		0.992784	1.431	5.32	5.2842	5.40628	3.75289	1.12658
		0.66159	0.977683	5.44647	5.443	5.42785	3.56566	0.651174
		BMDM 0d	1.4 × 104 cells/cm2	2.2 × 104 cells/cm2	2.8 × 104 cells/cm2	5.6 × 104 cells/cm2	1.4 × 105 cells/cm2	2.2 × 105 cells/cm2
	MMP9	1	5.04238	11.8122	12.1779	12.5528	8.9272	3.08679
		1.03503	4.63083	11.4643	11.6718	12.2525	8.60829	3.001
		0.692598	4.0586	11.8156	11.975	12.2668	8.08546	2.0656
		BMDM 0d	1.4 × 104 cells/cm2	2.2 × 104 cells/cm2	2.8 × 104 cells/cm2	5.6 × 104 cells/cm2	1.4 × 105 cells/cm2	2.2 × 105 cells/cm2
	ATP6V0D2	1	2.95372	6.56715	6.84729	6.9412	4.4718	2.17309
		0.954659	2.76102	6.50018	6.66826	6.87041	4.39156	2.07913
		0.473364	2.22942	6.6196	6.76863	6.71718	4.08692	1.433

## Sheet: Figure 5
	Figure 5D
	Method 1	Method 2	Method 3
	97.2	82	75.3
	97	79.8	69.3
	97.3	76.7	70.6
	Figure 5E
	Method 1	Method 2	Method 3
	13.3	88.7	89.6
	12.7	86.9	83.4
	11.8	86.6	83.8

## Sheet: Figure 6
		Figure 6A
		Method 1		Method 2		Method 3
		0.84 × 106 cells/cm2	1.4 × 106 cells/cm2	2.8 × 104 cells/cm2	5.6 × 104 cells/cm2	2.8 × 104 cells/cm2	5.6 × 104 cells/cm2
		19.923	41.023	45.327	85.427	34.621	7.321
		18.057	43.897	50.198	80.319	37.389	8.205
		16.211	39.318	52.614	82.674	39.854	9.568
		20.365	40.674	59.935	81.105	42.102	11.114
		22.502	42.985	51.249	87.302	36.507	6.279
		24.748	37.736	46.056	75.043	39.473	8.037
		Figure 6B
		Method 1		Method 2		Method 3
		0.84 × 106 cells/cm2	1.4 × 106 cells/cm2	2.8 × 104 cells/cm2	5.6 × 104 cells/cm2	2.8 × 104 cells/cm2	5.6 × 104 cells/cm2
		3.62184	6.28472	9.30759	13.5294	8.93727	11.7249
		2.90357	5.71593	10.2685	12.9376	9.5268	10.9388
		3.28462	4.90733	8.16396	11.4266	9.17341	10.7265
		Figure 6D
		Method 1		Method 2		Method 3
	Trap	0.84 × 106 cells/cm2	1.4 × 106 cells/cm2	2.8 × 104 cells/cm2	5.6 × 104 cells/cm2	2.8 × 104 cells/cm2	5.6 × 104 cells/cm2
		1.02871	1.07811	1.26487	1.44445	1.11727	1.22231
		0.980912	1.07806	1.35255	1.46364	1.10074	1.28293
		0.99101	1.00401	1.27287	1.48646	1.03553	1.25951
		Method 1		Method 2		Method 3
	Ctsk	0.84 × 106 cells/cm2	1.4 × 106 cells/cm2	2.8 × 104 cells/cm2	5.6 × 104 cells/cm2	2.8 × 104 cells/cm2	5.6 × 104 cells/cm2
		0.982686	1.19454	2.02058	2.11334	1.57929	1.78488
		0.996997	1.25306	2.02684	2.05569	1.67852	1.84512
		1.02068	1.20703	1.98198	2.10421	1.67797	1.75737
		Method 1		Method 2		Method 3
	Mmp9	0.84 × 106 cells/cm2	1.4 × 106 cells/cm2	2.8 × 104 cells/cm2	5.6 × 104 cells/cm2	2.8 × 104 cells/cm2	5.6 × 104 cells/cm2
		1.04507	1.1122	1.32726	1.45435	1.15166	1.22238
		1.03542	1.13163	1.28763	1.44648	1.25967	1.2256
		0.924144	1.1597	1.23752	1.35811	1.25612	1.23829
		Method 1		Method 2		Method 3
	Atp6v0d2	0.84 × 106 cells/cm2	1.4 × 106 cells/cm2	2.8 × 104 cells/cm2	5.6 × 104 cells/cm2	2.8 × 104 cells/cm2	5.6 × 104 cells/cm2
		0.997425	1.31064	1.86716	1.88952	1.52626	1.73636
		0.993892	1.3662	1.86364	1.88765	1.45631	1.72312
		1.00874	1.26247	1.84384	1.8022	1.40257	1.61733
		Figure 6E
		Method 1		Method 2		Method 3
	TRAP	0.84 × 106 cells/cm2	1.4 × 106 cells/cm2	2.8 × 104 cells/cm2	5.6 × 104 cells/cm2	2.8 × 104 cells/cm2	5.6 × 104 cells/cm2
		1	1.22752	1.35515	1.38385	1.27404	1.30871
		0.978666	1.22659	1.35668	1.38081	1.27922	1.30522
		0.928256	1.20866	1.31137	1.33251	1.26484	1.30546
		Method 1		Method 2		Method 3
	CTSK	0.84 × 106 cells/cm2	1.4 × 106 cells/cm2	2.8 × 104 cells/cm2	5.6 × 104 cells/cm2	2.8 × 104 cells/cm2	5.6 × 104 cells/cm2
		1	1.47024	1.8491	1.92841	1.57511	1.71444
		1.01747	1.49565	1.82868	1.90892	1.58441	1.72489
		0.92531	1.39756	1.82614	1.86652	1.51254	1.66253
		Method 1		Method 2		Method 3
	MMP9	0.84 × 106 cells/cm2	1.4 × 106 cells/cm2	2.8 × 104 cells/cm2	5.6 × 104 cells/cm2	2.8 × 104 cells/cm2	5.6 × 104 cells/cm2
		1	1.4004	1.63298	1.6967	1.57916	1.59181
		1.00437	1.42141	1.58856	1.64611	1.59513	1.59292
		0.957581	1.37833	1.58592	1.63147	1.58407	1.55548
		Method 1		Method 2		Method 3
	ATP6V0D2	0.84 × 106 cells/cm2	1.4 × 106 cells/cm2	2.8 × 104 cells/cm2	5.6 × 104 cells/cm2	2.8 × 104 cells/cm2	5.6 × 104 cells/cm2
		1	1.54143	2.74178	2.85752	2.18282	2.15627
		0.989421	1.52953	2.7061	2.82166	2.12952	2.10677
		0.804328	1.29593	2.60907	2.71122	1.9636	1.9467
