# Supplementary material for: Optimizing in vitro osteoclastogenesis: bone marrow-derived macrophages differentiation and cell density as critical determinants
Source: PeerJ. 2026 Mar 25;14:e20995. doi: 10.7717/peerj.20995 (PMC13032752; doi:10.7717/peerj.20995)
Supplement: Supplemental Information 7 [file peerj-14-20995-s007.xls]

## Sheet: Sheet1
ITEM TO CHECK	IMPORTANCE	CHECKLIST
EXPERIMENTAL DESIGN
Definition of experimental and control groups	E	Figure legends
Number within each group	E	Figure legends
Assay carried out by core lab or investigator's lab?	D	NA
Acknowledgement of authors' contributions	D	NA
SAMPLE
Description	E	Lines: 220–221
Volume/mass of sample processed	D	NA
Microdissection or macrodissection	E	NA
Processing procedure	E	NA
If frozen - how and how quickly?	E	NA
If fixed - with what, how quickly?	E	NA
Sample storage conditions and duration (especially for FFPE samples)	E	NA
NUCLEIC ACID EXTRACTION
Procedure and/or instrumentation	E	Lines: 220–221
Name of kit and details of any modifications	E	Lines: 220–221
Source of additional reagents used	D	Lines: 221–223
Details of DNase or RNAse treatment	E	Lines: 221–223
Contamination assessment (DNA or RNA)	E	Lines: 221–223
Nucleic acid quantification	E	Lines: 223–225
Instrument and method	E	Lines: 223–225
Purity (A260/A280)	D	Lines: 223–225
Yield	D	Lines: 223–225
RNA integrity method/instrument	E	NA
RIN/RQI or Cq of 3' and 5' transcripts	E	NA
Electrophoresis traces	D	NA
Inhibition testing (Cq dilutions, spike or other)	E	NA
REVERSE TRANSCRIPTION
Complete reaction conditions	E	Lines: 225–227
Amount of RNA and reaction volume	E	Lines: 225–227
Priming oligonucleotide (if using GSP) and concentration	E	Lines: 225–227
Reverse transcriptase and concentration	E	Lines: 225–227
Temperature and time	E	Lines: 225–227
Manufacturer of reagents and catalogue numbers	D	Lines: 225–227
Cqs with and without RT	D*	NA
Storage conditions of cDNA	D	NA
qPCR TARGET INFORMATION
If multiplex, efficiency and LOD of each assay.	E	NA
Sequence accession number	E	NA
Location of amplicon	D	NA
Amplicon length	E	NA
In silico specificity screen (BLAST, etc)	E	NA
Pseudogenes, retropseudogenes or other homologs?	D	NA
Sequence alignment	D	NA
Secondary structure analysis of amplicon	D	NA
Location of each primer by exon or intron (if applicable)	E	NA
What splice variants are targeted?	E	NA
qPCR OLIGONUCLEOTIDES
Primer sequences	E	Lines: 234–243
RTPrimerDB Identification Number	D	NA
Probe sequences	D**	NA
Location and identity of any modifications	E	NA
Manufacturer of oligonucleotides	D	Line: 232
Purification method	D	NA
qPCR PROTOCOL
Complete reaction conditions	E	Lines: 227–230
Reaction volume and amount of cDNA/DNA	E	NA
Primer, (probe), Mg++ and dNTP concentrations	E	Lines: 227–230
Polymerase identity and concentration	E	Lines: 227–230
Buffer/kit identity and manufacturer	E	Lines: 227–230
Exact chemical constitution of the buffer	D	Lines: 227–230
Additives (SYBR Green I, DMSO, etc.)	E	NA
Manufacturer of plates/tubes and catalog number	D	NA
Complete thermocycling parameters	E	Lines: 227–230
Reaction setup (manual/robotic)	D	NA
Manufacturer of qPCR instrument	E	Lines: 227–230
qPCR VALIDATION
Evidence of optimisation (from gradients)	D	NA
Specificity (gel, sequence, melt, or digest)	E	NA
For SYBR Green I, Cq of the NTC	E	NA
Standard curves with slope and y-intercept	E	NA
PCR efficiency calculated from slope	E	NA
Confidence interval for PCR efficiency or standard error	D	NA
r2 of standard curve	E	NA
Linear dynamic range	E	NA
Cq variation at lower limit	E	NA
Confidence intervals throughout range	D	NA
Evidence for limit of detection	E	NA
If multiplex, efficiency and LOD of each assay.	E	NA
DATA ANALYSIS
qPCR analysis program (source, version)	E	Lines: 230–232
Cq method determination	E	NA
Outlier identification and disposition	E	NA
Results of NTCs	E	NA
Justification of number and choice of reference genes	E	Lines: 230–232
Description of normalisation method	E	Lines: 230–232
Number and concordance of biological replicates	D	Figure legends
Number and stage (RT or qPCR) of technical replicates	E	NA
Repeatability (intra-assay variation)	E	NA
Reproducibility (inter-assay variation, %CV)	D	NA
Power analysis	D	NA
Statistical methods for result significance	E	Lines: 282–288
Software (source, version)	E	Lines: 282–288
Cq or raw data submission using RDML	D	NA
Table 1. MIQE checklist for authors, reviewers and editors. All essential information (E) must be submitted with the manuscript. Desirable
information (D) should be submitted if available. If using primers obtained from RTPrimerDB, information on qPCR target, oligonucleotides,
protocols and validation is available from that source.
*: Assessing the absence of DNA using a no RT assay is essential when first extracting RNA. Once the sample has been validated as
RDNA-free, inclusion of a no-RT control is desirable, but no longer essential.
**: Disclosure of the probe sequence is highly desirable and strongly encouraged. However, since not all commercial pre-designed assay
vendors provide this information, it cannot be an essential requirement. Use of such assays is advised against.
